# Supplementary material for: Systematic review and meta-analysis of cancer risks in relation to environmental waste incinerator emissions: a meta-analysis of case-control and cohort studies
Source: Epidemiol Health. 2022 Sep 1;44:e2022070. doi: 10.4178/epih.e2022070 (PMC9849852; doi:10.4178/epih.e2022070)
Supplement: Supplementary Material 6. [file epih-44-e2022070-suppl6.xlsx]

## Sheet: metaanalysis(main)
study	Country	cancertype	Gender	effect size	logef	se	95%L	95%U
Ancona C (2015) Female	Italy	All cancer	F	0.97	-0.0304592	0.0132207	0.94	0.99
Ancona C (2015) Male	Italy	All cancer	M	0.99	-0.0100503	0.0154655	0.96	1.02
Ranzi A (2011) Female	Italy	All cancer	F	0.9	-0.105361	0.106906	0.73	1.11
Ranzi A (2011) Male	Italy	All cancer	M	0.87	-0.139262	0.0986666	0.72	1.06
Ancona C (2015) Male	Italy	Bladder	M	1.04	0.0392207	0.0883358	0.87	1.23
Ancona C (2015) Female	Italy	Bladder	F	0.75	-0.287682	0.280258	0.43	1.29
Ranzi A (2011) Female	Italy	Bladder	F	2.3	0.832909	0.585289	0.73	7.24
Ranzi A (2011) Male	Italy	Bladder	M	0.78	-0.248461	0.304752	0.43	1.42
Ancona C (2015) Male	Italy	Brain	M	0.97	-0.0304592	0.280258	0.56	1.68
Ancona C (2015) Female	Italy	Brain	F	0.49	-0.71335	0.465446	0.2	1.24
Ancona C (2015) Female	Italy	Breast	F	1.13	0.122218	0.0609737	1	1.27
Ranzi A (2011) Female	Italy	Breast	F	0.76	-0.274437	0.20295	0.51	1.13
Viel JF (2008) ≥ 60	France	Breast	f	0.31	-1.17118	0.614591	0.08	0.89
Viel JF (2008) 20-59	France	Breast	f	0.88	-0.127833	0.363823	0.43	1.79
VoPham T (2020)	USA	Breast	f	1.39	0.329304	0.167735	1	1.93
Ranzi A (2011) Male	Italy	CNS	M	1.35	0.300105	0.704938	0.34	5.39
Romanelli AM (2019) Male	Italy	CNS	M	0.99	-0.0100503	0.277309	0.58	1.72
Romanelli AM (2019) Female	Italy	CNS	F	0.81	-0.210721	0.238701	0.51	1.3
Ancona C (2015) Male	Italy	Colorectal	M	0.89	-0.116534	0.110425	0.72	1.11
Ancona C (2015) Female	Italy	Colorectal	F	0.87	-0.139262	0.135588	0.67	1.14
Ranzi A (2011) Female	Italy	Colorectal	F	1.33	0.285179	0.319069	0.71	2.48
Ranzi A (2011) Male	Italy	Colorectal	M	1	0	0.286157	0.57	1.75
Romanelli AM (2019) Male	Italy	Colorectal	M	0.95	-0.0512933	0.12754	0.74	1.22
Romanelli AM (2019) Female	Italy	Colorectal	F	0.83	-0.18633	0.133482	0.64	1.08
Romanelli AM (2019) Male	Italy	Connective and other soft tissues	M	0.76	-0.274437	0.60455	0.23	2.46
Romanelli AM (2019) Female	Italy	Connective and other soft tissues	F	0.72	-0.328504	0.67798	0.19	2.71
Ancona C (2015) Male	Italy	Kidney	M	0.87	-0.139262	0.185188	0.6	1.24
Ancona C (2015) Female	Italy	Kidney	F	0.99	-0.0100503	0.259238	0.59	1.63
Ancona C (2015) Male	Italy	Larynx	M	1.13	0.122218	0.200832	0.76	1.67
Ancona C (2015) Female	Italy	Larynx	F	1.83	0.604316	0.263326	1.09	3.06
Ranzi A (2011) Female	Italy	Larynx	F	1.6	0.470004	1.21615	0.15	17.64
Ranzi A (2011) Male	Italy	Larynx	M	0.15	-1.89712	1.03139	0.02	1.14
Ranzi A (2011) Female	Italy	Leukemia	F	1.23	0.207014	0.673229	0.33	4.62
Ranzi A (2011) Male	Italy	Leukemia	M	1.01	0.00995033	0.526902	0.36	2.84
Romanelli AM (2019) Male	Italy	Leukemia	M	1.75	0.559616	0.363109	0.86	3.57
Romanelli AM (2019) Female	Italy	Leukemia	F	1.35	0.300105	0.406354	0.61	3
Ancona C (2015) Male	Italy	Liver	M	0.73	-0.314711	0.282275	0.42	1.27
Ancona C (2015) Female	Italy	Liver	F	1.55	0.438255	0.212911	1.02	2.35
Ranzi A (2011) Female	Italy	Liver	F	0.94	-0.0618754	0.795959	0.2	4.53
Ranzi A (2011) Male	Italy	Liver	M	0.26	-1.34707	1.07263	0.03	2.01
Romanelli AM (2019) Male	Italy	Liver	M	1.11	0.10436	0.238872	0.69	1.76
Romanelli AM (2019) Female	Italy	Liver	F	0.94	-0.0618754	0.272408	0.55	1.6
Ancona C (2015) Male	Italy	Lung	M	1.01	0.00995033	0.0806983	0.86	1.18
Ancona C (2015) Female	Italy	Lung	F	0.98	-0.0202027	0.156552	0.72	1.33
Bigery A (1996)	Italy	Lung	M	6.7	1.90211	0.736437	1.582	28.3754
Ranzi A (2011) Female	Italy	Lung	F	0.81	-0.210721	0.559465	0.27	2.42
Ranzi A (2011) Male	Italy	Lung	M	0.96	-0.040822	0.23291	0.61	1.52
Romanelli AM (2019) Male	Italy	Lung	M	0.87	-0.139262	0.131073	0.67	1.12
Romanelli AM (2019) Female	Italy	Lung	F	1.34	0.29267	0.215733	0.88	2.05
Ranzi A (2011) Female	Italy	lymphohematopoiteic	F	1.23	0.207014	0.325676	0.65	2.33
Ranzi A (2011) Male	Italy	lymphohematopoiteic	M	0.7	-0.356675	0.309807	0.38	1.28
Ancona C (2015) Male	Italy	lymphohematopoiteic	M	0.92	-0.0833816	0.110238	0.74	1.14
Ancona C (2015) Female	Italy	lymphohematopoiteic	F	0.66	-0.415515	0.190616	0.45	0.95
Romanelli AM (2019) Male	Italy	lymphohematopoiteic	M	1.41	0.34359	0.216543	0.92	2.15
Romanelli AM (2019) Female	Italy	lymphohematopoiteic	F	1.21	0.19062	0.224422	0.78	1.88
Ranzi A (2011) Female	Italy	Myeloma	F	0.95	-0.0512933	0.659553	0.26	3.45
Ranzi A (2011) Male	Italy	Myeloma	M	0.61	-0.494296	0.644918	0.17	2.13
Floret N (2003)	France	NHL	both	2.3	0.832909	0.254727	1.4	3.8
Pronk A (2013)	USA	NHL	both	1.1	0.0953102	0.160359	0.8	1.5
Ranzi A (2011) Female	Italy	NHL	F	1.06	0.0582689	0.514442	0.39	2.93
Ranzi A (2011) Male	Italy	NHL	M	0.23	-1.46968	0.489988	0.23	1.57
Romanelli AM (2019) Male	Italy	NHL	M	1.85	0.615186	0.379144	0.88	3.89
Romanelli AM (2019) Female	Italy	NHL	F	1.54	0.431782	0.360273	0.76	3.12
Ancona C (2015) Male	Italy	Pancreas	M	1.35	0.300105	0.148821	1.01	1.81
Ancona C (2015) Female	Italy	Pancreas	F	1.11	0.10436	0.194647	0.76	1.63
Ranzi A (2011) Male	Italy	Prostate	M	1.27	0.239017	0.22617	0.82	1.99
Bendetti M (2020)	Italy	Sarcoma	both	0.81	-0.210721	0.289338	0.46	1.43
P Comba (2003)	Italy	Sarcoma	both	31.4	3.44681	0.879665	5.6	176.1
Ranzi A (2011) Male	Italy	Sarcoma	M	0.84	-0.174353	1.14665	0.09	8.06
Zambon P (2007)	Italy	Sarcoma	both	3.3	1.19392	0.498746	1.24	8.76
Ancona C (2015) Male	Italy	Stomach	M	0.86	-0.150823	0.18741	0.59	1.23
Ancona C (2015) Female	Italy	Stomach	F	1.07	0.0676586	0.176823	0.76	1.52
Ranzi A (2011) Female	Italy	Stomach	F	1.09	0.0861777	0.409528	0.49	2.44
Ranzi A (2011) Male	Italy	Stomach	M	1.24	0.215111	0.337183	0.64	2.4
Romanelli AM (2019) Male	Italy	Stomach	M	0.77	-0.261365	0.246194	0.48	1.26
Romanelli AM (2019) Female	Italy	Stomach	F	1.3	0.262364	0.345797	0.66	2.56

## Sheet: metaanalysis(all)
study	Country	cancertype	Gender	effect size	logef	se	95%L	95%U
Ancona C (2015) Female	Italy	All cancer	F	0.97	-0.0304592	0.0132207	0.94	0.99
Ancona C (2015) Male	Italy	All cancer	M	0.99	-0.0100503	0.0154655	0.96	1.02
Bendetti M (2020)	Italy	Sarcoma	both	0.81	-0.210721	0.289338	0.46	1.43
Floret N (2003)	France	NHL	both	2.3	0.832909	0.254727	1.4	3.8
P Comba (2003)	Italy	Sarcoma	both	31.4	3.44681	0.879665	5.6	176.1
Pronk A (2013)	USA	NHL	both	1.1	0.0953102	0.160359	0.8	1.5
Ranzi A (2011) Female	Italy	All cancer	F	0.9	-0.105361	0.106906	0.73	1.11
Ranzi A (2011) Male	Italy	All cancer	M	0.87	-0.139262	0.0986666	0.72	1.06
Romanelli AM (2019) Female	Italy	CNS	F	0.81	-0.210721	0.238701	0.51	1.3
Romanelli AM (2019) Female	Italy	Colorectal	F	0.83	-0.18633	0.133482	0.64	1.08
Romanelli AM (2019) Female	Italy	Connective and other soft tissues	F	0.72	-0.328504	0.67798	0.19	2.71
Romanelli AM (2019) Female	Italy	Leukemia	F	1.35	0.300105	0.406354	0.61	3
Romanelli AM (2019) Female	Italy	Liver	F	0.94	-0.0618754	0.272408	0.55	1.6
Romanelli AM (2019) Female	Italy	Lung	F	1.34	0.29267	0.215733	0.88	2.05
Romanelli AM (2019) Female	Italy	lymphohematopoiteic	F	1.21	0.19062	0.224422	0.78	1.88
Romanelli AM (2019) Female	Italy	Stomach	F	1.3	0.262364	0.345797	0.66	2.56
Romanelli AM (2019) Female	Italy	CNS	F	0.81	-0.210721	0.238701	0.51	1.3
Romanelli AM (2019) Female	Italy	Connective and other soft tissues	F	0.72	-0.328504	0.67798	0.19	2.71
Romanelli AM (2019) Male	Italy	CNS	M	0.99	-0.0100503	0.277309	0.58	1.72
Romanelli AM (2019) Male	Italy	Colorectal	M	0.95	-0.0512933	0.12754	0.74	1.22
Romanelli AM (2019) Male	Italy	Connective and other soft tissues	M	0.76	-0.274437	0.60455	0.23	2.46
Romanelli AM (2019) Male	Italy	Leukemia	M	1.75	0.559616	0.363109	0.86	3.57
Romanelli AM (2019) Male	Italy	Liver	M	1.11	0.10436	0.238872	0.69	1.76
Romanelli AM (2019) Male	Italy	Lung	M	0.87	-0.139262	0.131073	0.67	1.12
Romanelli AM (2019) Male	Italy	lymphohematopoiteic	M	1.41	0.34359	0.216543	0.92	2.15
Romanelli AM (2019) Male	Italy	Stomach	M	0.77	-0.261365	0.246194	0.48	1.26
Romanelli AM (2019) Male	Italy	CNS	M	0.99	-0.0100503	0.277309	0.58	1.72
Romanelli AM (2019) Male	Italy	Connective and other soft tissues	M	0.76	-0.274437	0.60455	0.23	2.46
Viel JF (2008) ≥ 60	France	Breast	f	0.31	-1.17118	0.614591	0.08	0.89
Viel JF (2008) 20-59	France	Breast	f	0.88	-0.127833	0.363823	0.43	1.79
VoPham T (2020)	USA	Breast	f	1.39	0.329304	0.167735	1	1.93
Zambon P (2007)	Italy	Sarcoma	both	3.3	1.19392	0.498746	1.24	8.76

## Sheet: metaanalysis(sensitivity 1)
Study	Cancer type	effect size	logef	SE	95%L	95%U	Outcome	Exposure estimation
Ancona C (2015) Female	All cancer	0.97	-0.0304592	0.0132207	0.94	0.99	hospitalization	Modelling
Ancona C (2015) Male	All cancer	0.99	-0.0100503	0.0154655	0.96	1.02	hospitalization	Modelling
Ranzi A (2011) Male	All cancer	0.87	-0.139262	0.0986666	0.72	1.06	Incidence	Modelling
Ranzi A (2011) Female	All cancer	0.9	-0.105361	0.106906	0.73	1.11	Incidence	Modelling
Ancona C (2015) Female	Bladder	0.75	-0.287682	0.280258	0.43	1.29	hospitalization	Modelling
Ancona C (2015) Male	Bladder	1.04	0.0392207	0.0883358	0.87	1.23	hospitalization	Modelling
Ranzi A (2011) Male	Bladder	0.78	-0.248461	0.304752	0.43	1.42	Incidence	Modelling
Ranzi A (2011) Female	Bladder	2.3	0.832909	0.585289	0.73	7.24	Incidence	Modelling
Ancona C (2015) Female	Brain	0.49	-0.71335	0.465446	0.2	1.24	hospitalization	Modelling
Ancona C (2015) Male	Brain	0.97	-0.0304592	0.280258	0.56	1.68	hospitalization	Modelling
Ancona C (2015) Female	Breast	1.13	0.122218	0.0609737	1	1.27	hospitalization	Modelling
Viel JF (2008) Female	Breast	0.88	-0.127833	0.363823	0.43	1.79	Incidence	Modelling
Viel JF (2008) Female	Breast	0.31	-1.17118	0.614591	0.08	0.89	Incidence	Modelling
Ranzi A (2011) Female	Breast	0.76	-0.274437	0.20295	0.51	1.13	Incidence	Modelling
Romanelli AM (2019) Female	CNS	0.81	-0.210721	0.238701	0.51	1.3	hospitalization	Modelling
Romanelli AM (2019) Male	CNS	0.99	-0.0100503	0.277309	0.58	1.72	hospitalization	Modelling
Ranzi A (2011) Male	CNS	1.35	0.300105	0.704938	0.34	5.39	Incidence	Modelling
Romanelli AM (2019) Female	Colorectal	0.83	-0.18633	0.133482	0.64	1.08	hospitalization	Modelling
Romanelli AM (2019) Male	Colorectal	0.95	-0.0512933	0.12754	0.74	1.22	hospitalization	Modelling
Ancona C (2015) Female	Colorectal	0.87	-0.139262	0.135588	0.67	1.14	hospitalization	Modelling
Ancona C (2015) Male	Colorectal	0.89	-0.116534	0.110425	0.72	1.11	hospitalization	Modelling
Ranzi A (2011) Male	Colorectal	1	0	0.286157	0.57	1.75	Incidence	Modelling
Ranzi A (2011) Female	Colorectal	1.33	0.285179	0.319069	0.71	2.48	Incidence	Modelling
Romanelli AM (2019) Female	Connective and other soft tissues	0.72	-0.328504	0.67798	0.19	2.71	hospitalization	Modelling
Romanelli AM (2019) Male	Connective and other soft tissues	0.76	-0.274437	0.60455	0.23	2.46	hospitalization	Modelling
Ancona C (2015) Female	Kidney	0.99	-0.0100503	0.259238	0.59	1.63	hospitalization	Modelling
Ancona C (2015) Male	Kidney	0.87	-0.139262	0.185188	0.6	1.24	hospitalization	Modelling
Ancona C (2015) Female	Larynx	1.83	0.604316	0.263326	1.09	3.06	hospitalization	Modelling
Ancona C (2015) Male	Larynx	1.13	0.122218	0.200832	0.76	1.67	hospitalization	Modelling
Ranzi A (2011) Male	Larynx	0.15	-1.89712	1.03139	0.02	1.14	Incidence	Modelling
Ranzi A (2011) Female	Larynx	1.6	0.470004	1.21615	0.15	17.64	Incidence	Modelling
Romanelli AM (2019) Female	Leukemia	1.35	0.300105	0.406354	0.61	3	hospitalization	Modelling
Romanelli AM (2019) Male	Leukemia	1.75	0.559616	0.363109	0.86	3.57	hospitalization	Modelling
Ranzi A (2011) Male	Leukemia	1.01	0.00995033	0.526902	0.36	2.84	Incidence	Modelling
Ranzi A (2011) Female	Leukemia	1.23	0.207014	0.673229	0.33	4.62	Incidence	Modelling
Romanelli AM (2019) Female	Liver	0.94	-0.0618754	0.272408	0.55	1.6	hospitalization	Modelling
Romanelli AM (2019) Male	Liver	1.11	0.10436	0.238872	0.69	1.76	hospitalization	Modelling
Ancona C (2015) Female	Liver	1.55	0.438255	0.212911	1.02	2.35	hospitalization	Modelling
Ancona C (2015) Male	Liver	0.73	-0.314711	0.282275	0.42	1.27	hospitalization	Modelling
Ranzi A (2011) Male	Liver	0.26	-1.34707	1.07263	0.03	2.01	Incidence	Modelling
Ranzi A (2011) Female	Liver	0.94	-0.0618754	0.795959	0.2	4.53	Incidence	Modelling
Romanelli AM (2019) Female	Lung	1.34	0.29267	0.215733	0.88	2.05	hospitalization	Modelling
Romanelli AM (2019) Male	Lung	0.87	-0.139262	0.131073	0.67	1.12	hospitalization	Modelling
Ancona C (2015) Female	Lung	0.98	-0.0202027	0.156552	0.72	1.33	hospitalization	Modelling
Ancona C (2015) Male	Lung	1.01	0.00995033	0.0806983	0.86	1.18	hospitalization	Modelling
Ranzi A (2011) Male	Lung	0.96	-0.040822	0.23291	0.61	1.52	Incidence	Modelling
Ranzi A (2011) Female	Lung	0.81	-0.210721	0.559465	0.27	2.42	Incidence	Modelling
Ranzi A (2011) Female	Lymphohemato	1.23	0.207014	0.325676	0.65	2.33	Incidence	Modelling
Romanelli AM (2019) Female	lymphohematopoiteic	1.21	0.19062	0.224422	0.78	1.88	hospitalization	Modelling
Romanelli AM (2019) Male	lymphohematopoiteic	1.41	0.34359	0.216543	0.92	2.15	hospitalization	Modelling
Ancona C (2015) Female	lymphohematopoiteic	0.66	-0.415515	0.190616	0.45	0.95	hospitalization	Modelling
Ancona C (2015) Male	lymphohematopoiteic	0.92	-0.0833816	0.110238	0.74	1.14	hospitalization	Modelling
Ranzi A (2011) Male	lymphohematopoiteic	0.7	-0.356675	0.309807	0.38	1.28	Incidence	Modelling
Ranzi A (2011) Male	Myeloma	0.61	-0.494296	0.644918	0.17	2.13	Incidence	Modelling
Ranzi A (2011) Female	Myeloma	0.95	-0.0512933	0.659553	0.26	3.45	Incidence	Modelling
Floret N (2003) Both	NHL	2.3	0.832909	0.254727	1.4	3.8	Incidence	Modelling
Ranzi A (2011) Male	NHL	0.23	-1.46968	0.489988	0.23	1.57	Incidence	Modelling
Ranzi A (2011) Female	NHL	1.06	0.0582689	0.514442	0.39	2.93	Incidence	Modelling
Romanelli AM (2019) Female	Non-Hodgkin's lymphoma	1.54	0.431782	0.360273	0.76	3.12	hospitalization	Modelling
Romanelli AM (2019) Male	Non-Hodgkin's lymphoma	1.85	0.615186	0.379144	0.88	3.89	hospitalization	Modelling
Ancona C (2015) Female	Pancreas	1.11	0.10436	0.194647	0.76	1.63	hospitalization	Modelling
Ancona C (2015) Male	Pancreas	1.35	0.300105	0.148821	1.01	1.81	hospitalization	Modelling
Ranzi A (2011) Male	Prostate	1.27	0.239017	0.22617	0.82	1.99	Incidence	Modelling
Zambon P (2007) Both	Sarcoma	3.3	1.19392	0.498746	1.24	8.76	Incidence	Modelling
Ranzi A (2011) Male	Sarcoma	0.84	-0.174353	1.14665	0.09	8.06	Incidence	Modelling
Romanelli AM (2019) Female	Stomach	1.3	0.262364	0.345797	0.66	2.56	hospitalization	Modelling
Romanelli AM (2019) Male	Stomach	0.77	-0.261365	0.246194	0.48	1.26	hospitalization	Modelling
Ancona C (2015) Female	Stomach	1.07	0.0676586	0.176823	0.76	1.52	hospitalization	Modelling
Ancona C (2015) Male	Stomach	0.86	-0.150823	0.18741	0.59	1.23	hospitalization	Modelling
Ranzi A (2011) Male	Stomach	1.24	0.215111	0.337183	0.64	2.4	Incidence	Modelling
Ranzi A (2011) Female	Stomach	1.09	0.0861777	0.409528	0.49	2.44	Incidence	Modelling

## Sheet: metaanalysis(sensitivity2)
Study	Cancer type	effect size	logef	SE	95%L	95%U	Outcome
Ancona C (2015) Female	All cancer	1.04	0.0392207	0.0613228	0.92	1.17	Mortality
Ancona C (2015) Male	All cancer	1.22	0.198851	0.0501812	0.92	1.12	Mortality
Ranzi A (2011) Female	All cancer	1.47	0.385262	0.15356	1.09	1.99	Mortality
Ranzi A (2011) Male	All cancer	0.85	-0.162519	0.142759	0.64	1.12	Mortality
Ancona C (2015) Female	Bladder	1.53362	0.427633	0.400157	0.7	3.36	Mortality
Ancona C (2015) Male	Bladder	1.04833	0.0472003	0.206059	0.7	1.57	Mortality
Ranzi A (2011) Female	Bladder	3.06	1.11841	0.799524	0.64	14.7	Mortality
Ranzi A (2011) Male	Bladder	1.48	0.392042	0.534123	0.52	4.22	Mortality
Ancona C (2015) Female	Brain	0.998148	-0.00185343	0.453951	0.41	2.43	Mortality
Ancona C (2015) Male	Brain	0.674833	-0.39329	0.571856	0.22	2.07	Mortality
Ancona C (2015) Female	Breast	0.971751	-0.0286557	0.16012	0.71	1.33	Mortality
Ranzi A (2011) Female	Breast	2	0.693147	0.353008	1	3.99	Mortality
Romanelli AM (2019) Female	CNS	0.383406	-0.958661	0.514006	0.14	1.05	Mortality
Romanelli AM (2019) Male	CNS	1.86483	0.623171	0.632325	0.54	6.44	Mortality
Ranzi A (2011) Female	Colon Rectum	2.15	0.765468	0.467258	0.86	5.37	Mortality
Ranzi A (2011) Male	Colon Rectum	2.05	0.71784	0.409459	0.92	4.58	Mortality
Ancona C (2015) Female	Colorectal	0.964365	-0.0362853	0.278123	0.4	1.19	Mortality
Ancona C (2015) Male	Colorectal	0.89666	-0.109078	0.176823	0.58	1.16	Mortality
Romanelli AM (2019) Female	Colorectal	1.0244	0.0241093	0.224298	0.66	1.59	Mortality
Romanelli AM (2019) Male	Colorectal	0.918477	-0.0850384	0.243408	0.57	1.48	Mortality
Romanelli AM (2019) Female	connective	0.302655	-1.19516	1.38615	0.02	4.58	Mortality
Romanelli AM (2019) Male	connective	0.958958	-0.0419082	1.10478	0.11	8.36	Mortality
Ancona C (2015) Female	Kidney	0.151658	-1.88613	1.03362	0.02	1.15	Mortality
Ancona C (2015) Male	Kidney	1.0825	0.0792705	0.276177	0.63	1.86	Mortality
Ancona C (2015) Female	Larynx	1.92364	0.65422	0.258061	1.16	3.19	Mortality
Ancona C (2015) Male	Larynx	1.01198	0.0119071	0.370029	0.49	2.09	Mortality
Ranzi A (2011) Female	Leukemia	1.31	0.270027	0.848223	0.25	6.95	Mortality
Ranzi A (2011) Male	Leukemia	0.67	-0.400478	0.795073	0.14	3.16	Mortality
Romanelli AM (2019) Female	Leukemia	3.29773	1.19323	0.679845	0.87	12.5	Mortality
Romanelli AM (2019) Male	Leukemia	1.64347	0.496811	0.414042	0.73	3.7	Mortality
Ancona C (2015) Female	Liver	1.32102	0.278406	0.377776	0.63	2.77	Mortality
Ancona C (2015) Male	Liver	0.659545	-0.416205	0.419219	0.29	1.5	Mortality
Ranzi A (2011) Female	Liver	5.1	1.62924	0.864008	0.94	27.8	Mortality
Ranzi A (2011) Male	Liver	0.27	-1.30933	1.09334	0.03	2.18	Mortality
Romanelli AM (2019) Female	Liver	0.895321	-0.110573	0.318059	0.48	1.67	Mortality
Romanelli AM (2019) Male	Liver	1.15434	0.143528	0.293016	0.65	2.05	Mortality
Ancona C (2015) Female	Lung	1.12996	0.122178	0.0831635	0.96	1.33	Mortality
Ancona C (2015) Male	Lung	1.04038	0.0395904	0.0854203	0.88	1.23	Mortality
Biggeri A (1996) Male	Lung	6.7	1.90211	0.736437	1.582	28.3754	Mortality (autopsy)
Ranzi A (2011) Female	Lung	0.96	-0.040822	0.576466	0.31	2.97	Mortality
Ranzi A (2011) Male	Lung	0.91	-0.0943107	0.277029	0.53	1.57	Mortality
Romanelli AM (2019) Female	Lung	1.22221	0.200662	0.235728	0.77	1.94	Mortality
Romanelli AM (2019) Male	Lung	0.919184	-0.0842685	0.131746	0.71	1.19	Mortality
Ranzi A (2011) Female	Lymphohemato	1.78	0.576613	0.445925	0.74	4.25	Mortality
Ancona C (2015) Female	lymphohematopoiteic	0.607371	-0.498615	0.343147	0.31	1.19	Mortality
Ancona C (2015) Male	lymphohematopoiteic	1.11207	0.106223	0.149262	0.83	1.49	Mortality
Ranzi A (2011) Male	lymphohematopoiteic	0.42	-0.867501	0.536769	0.15	1.23	Mortality
Romanelli AM (2019) Female	lymphohematopoiteic	1.25264	0.225251	0.289664	0.71	2.21	Mortality
Romanelli AM (2019) Male	lymphohematopoiteic	1.79265	0.583696	0.282723	1.03	3.12	Mortality
Ranzi A (2011) Female	Myeloma	4.28	1.45395	0.875268	0.77	23.8	Mortality
Ranzi A (2011) Female	NHL	2.03	0.708036	0.738224	0.48	8.67	Mortality
Ranzi A (2011) Male	NHL	0.52	-0.653926	0.791674	0.11	2.45	Mortality
Romanelli AM (2019) Female	NHL	1.36949	0.314438	0.465446	0.55	3.41	Mortality
Romanelli AM (2019) Male	NHL	2.31171	0.837987	0.541393	0.8	6.68	Mortality
Ancona C (2015) Female	Pancreas	1.47024	0.385424	0.138824	1.12	1.93	Mortality
Ancona C (2015) Male	Pancreas	1.39893	0.335706	0.156198	1.03	1.9	Mortality
Ranzi A (2011) Male	Prostate	0.66	-0.415515	0.4425	0.66	3.74	Mortality
Ancona C (2015) Female	Stomach	0.964365	-0.0362853	0.225383	0.62	1.5	Mortality
Ancona C (2015) Male	Stomach	0.89666	-0.109078	0.204973	0.6	1.34	Mortality
Ranzi A (2011) Female	Stomach	1.86	0.620576	0.477769	0.73	4.75	Mortality
Ranzi A (2011) Male	Stomach	0.85	-0.162519	0.448433	0.35	2.03	Mortality
Romanelli AM (2019) Female	Stomach	1.17132	0.158135	0.444635	0.49	2.8	Mortality
Romanelli AM (2019) Male	Stomach	0.802309	-0.220261	0.342519	0.41	1.57	Mortality

## Sheet: metaanalysis(sensitivity3)
study	Country	cancertype	Gender	effect size	logef	se	95%L	95%U
Ancona C (2015) Male	Italy	All cancer	Male	0.99	-0.0100503	0.0154655	0.96	1.02
Ranzi A (2011) Male	Italy	All cancer	Male	0.87	-0.139262	0.0986666	0.72	1.06
Ancona C (2015) Male	Italy	Bladder	Male	1.04	0.0392207	0.0883358	0.87	1.23
Ranzi A (2011) Male	Italy	Bladder	Male	0.78	-0.248461	0.304752	0.43	1.42
Ranzi A (2011) Male	Italy	CNS	Male	1.35	0.300105	0.704938	0.34	5.39
Romanelli AM (2019) Male	Italy	CNS	Male	0.99	-0.0100503	0.277309	0.58	1.72
Ancona C (2015) Male	Italy	Colorectal	Male	0.89	-0.116534	0.110425	0.72	1.11
Ranzi A (2011) Male	Italy	Colorectal	Male	1	0	0.286157	0.57	1.75
Romanelli AM (2019) Male	Italy	Colorectal	Male	0.95	-0.0512933	0.12754	0.74	1.22
Romanelli AM (2019) Male	Italy	Connective and other soft tissues	Male	0.76	-0.274437	0.60455	0.23	2.46
Ancona C (2015) Male	Italy	Larynx	Male	1.13	0.122218	0.200832	0.76	1.67
Ranzi A (2011) Male	Italy	Larynx	Male	0.15	-1.89712	1.03139	0.02	1.14
Ranzi A (2011) Male	Italy	Leukemia	Male	1.01	0.00995033	0.526902	0.36	2.84
Romanelli AM (2019) Male	Italy	Leukemia	Male	1.75	0.559616	0.363109	0.86	3.57
Ancona C (2015) Male	Italy	Liver	Male	0.73	-0.314711	0.282275	0.42	1.27
Ranzi A (2011) Male	Italy	Liver	Male	0.26	-1.34707	1.07263	0.03	2.01
Romanelli AM (2019) Male	Italy	Liver	Male	1.11	0.10436	0.238872	0.69	1.76
Ancona C (2015) Male	Italy	Lung	Male	1.01	0.00995033	0.0806983	0.86	1.18
Ranzi A (2011) Male	Italy	Lung	Male	0.96	-0.040822	0.23291	0.61	1.52
Romanelli AM (2019) Male	Italy	Lung	Male	0.87	-0.139262	0.131073	0.67	1.12
Ranzi A (2011) Male	Italy	lymphohematopoiteic	Male	0.7	-0.356675	0.309807	0.38	1.28
Ancona C (2015) Male	Italy	lymphohematopoiteic	Male	0.92	-0.0833816	0.110238	0.74	1.14
Romanelli AM (2019) Male	Italy	lymphohematopoiteic	Male	1.41	0.34359	0.216543	0.92	2.15
Ranzi A (2011) Male	Italy	NHL	Male	0.23	-1.46968	0.489988	0.23	1.57
Romanelli AM (2019) Male	Italy	NHL	Male	1.85	0.615186	0.379144	0.88	3.89
Ancona C (2015) Male	Italy	Stomach	Male	0.86	-0.150823	0.18741	0.59	1.23
Ranzi A (2011) Male	Italy	Stomach	Male	1.24	0.215111	0.337183	0.64	2.4
Romanelli AM (2019) Male	Italy	Stomach	Male	0.77	-0.261365	0.246194	0.48	1.26

## Sheet: metaanalysis(sensitivity4)
Studyname	Country	cancertype	Gender	effect size	logef	SE	95%L	95%U
Ancona C (2015) Female	Italy	All cancer	Female	0.97	-0.0304592	0.0132207	0.94	0.99
Ranzi A (2011) Female	Italy	All cancer	Female	0.9	-0.105361	0.106906	0.73	1.11
Ancona C (2015) Female	Italy	Bladder	Female	0.75	-0.287682	0.280258	0.43	1.29
Ranzi A (2011) Female	Italy	Bladder	Female	2.3	0.832909	0.585289	0.73	7.24
Ancona C (2015) Female	Italy	Breast	Female	1.13	0.122218	0.0609737	1	1.27
Ranzi A (2011) Female	Italy	Breast	Female	0.76	-0.274437	0.20295	0.51	1.13
Viel JF (2008) ≥ 60	France	Breast	Female	0.31	-1.17118	0.614591	0.08	0.89
Viel JF (2008) 20-59	France	Breast	Female	0.88	-0.127833	0.363823	0.43	1.79
VoPham T (2020)	USA	Breast	Female	1.39	0.329304	0.167735	1	1.93
Ancona C (2015) Female	Italy	Colorectal	Female	0.87	-0.139262	0.135588	0.67	1.14
Ranzi A (2011) Female	Italy	Colorectal	Female	1.33	0.285179	0.319069	0.71	2.48
Romanelli AM (2019) Female	Italy	Colorectal	Female	0.83	-0.18633	0.133482	0.64	1.08
Ancona C (2015) Female	Italy	Larynx	Female	1.83	0.604316	0.263326	1.09	3.06
Ranzi A (2011) Female	Italy	Larynx	Female	1.6	0.470004	1.21615	0.15	17.64
Ranzi A (2011) Female	Italy	Leukemia	Female	1.23	0.207014	0.673229	0.33	4.62
Romanelli AM (2019) Female	Italy	Leukemia	Female	1.35	0.300105	0.406354	0.61	3
Ancona C (2015) Female	Italy	Liver	Female	1.55	0.438255	0.212911	1.02	2.35
Ranzi A (2011) Female	Italy	Liver	Female	0.94	-0.0618754	0.795959	0.2	4.53
Romanelli AM (2019) Female	Italy	Liver	Female	0.94	-0.0618754	0.272408	0.55	1.6
Ancona C (2015) Female	Italy	Lung	Female	0.98	-0.0202027	0.156552	0.72	1.33
Ranzi A (2011) Female	Italy	Lung	Female	0.81	-0.210721	0.559465	0.27	2.42
Romanelli AM (2019) Female	Italy	Lung	Female	1.34	0.29267	0.215733	0.88	2.05
Ranzi A (2011) Female	Italy	lymphohematopoiteic	Female	1.23	0.207014	0.325676	0.65	2.33
Ancona C (2015) Female	Italy	lymphohematopoiteic	Female	0.66	-0.415515	0.190616	0.45	0.95
Romanelli AM (2019) Female	Italy	lymphohematopoiteic	Female	1.21	0.19062	0.224422	0.78	1.88
Ranzi A (2011) Female	Italy	NHL	Female	1.06	0.0582689	0.514442	0.39	2.93
Romanelli AM (2019) Female	Italy	NHL	Female	1.54	0.431782	0.360273	0.76	3.12
Ancona C (2015) Female	Italy	Pancreas	Female	1.11	0.10436	0.194647	0.76	1.63
Ancona C (2015) Female	Italy	Stomach	Female	1.07	0.0676586	0.176823	0.76	1.52
Ranzi A (2011) Female	Italy	Stomach	Female	1.09	0.0861777	0.409528	0.49	2.44
Romanelli AM (2019) Female	Italy	Stomach	Female	1.3	0.262364	0.345797	0.66	2.56

## Sheet: lungsens
study	Country	cancertype	Gender	effect size	logef	se	p value	95%L	95%U
Ancona C (2015) Male	Italy	Lung	M	1.01	0.00995033	0.0806983		0.86	1.18
Ancona C (2015) Female	Italy	Lung	F	0.98	-0.0202027	0.156552		0.72	1.33
Bigery A (1996)	Italy	Lung	M	6.7	1.90211	0.736437		1.582	28.3754
Ranzi A (2011) Female	Italy	Lung	F	0.81	-0.210721	0.559465		0.27	2.42
Ranzi A (2011) Male	Italy	Lung	M	0.96	-0.040822	0.23291		0.61	1.52
Romanelli AM (2019) Male	Italy	Lung	M	0.87	-0.139262	0.131073		0.67	1.12
Romanelli AM (2019) Female	Italy	Lung	F	1.34	0.29267	0.215733		0.88	2.05

## Sheet: metaanalsys3개이상
study	Country	cancertype	Gender	effect size	logef	se	p value	95%L	95%U
Ancona C (2015) Female	Italy	Breast	F	1.13	0.122218	0.0609737		1	1.27
Ranzi A (2011) Female	Italy	Breast	F	0.76	-0.274437	0.20295		0.51	1.13
Viel JF (2008) ≥ 60	France	Breast	f	0.31	-1.17118	0.614591		0.08	0.89
Viel JF (2008) 20-59	France	Breast	f	0.88	-0.127833	0.363823		0.43	1.79
VoPham T (2020)	USA	Breast	f	1.39	0.329304	0.167735		1	1.93
Ancona C (2015) Male	Italy	Colorectal	M	0.89	-0.116534	0.110425		0.72	1.11
Ancona C (2015) Female	Italy	Colorectal	F	0.87	-0.139262	0.135588		0.67	1.14
Ranzi A (2011) Female	Italy	Colorectal	F	1.33	0.285179	0.319069		0.71	2.48
Ranzi A (2011) Male	Italy	Colorectal	M	1	0	0.286157		0.57	1.75
Romanelli AM (2019) Male	Italy	Colorectal	M	0.95	-0.0512933	0.12754		0.74	1.22
Romanelli AM (2019) Female	Italy	Colorectal	F	0.83	-0.18633	0.133482		0.64	1.08
Ancona C (2015) Male	Italy	Liver	M	0.73	-0.314711	0.282275		0.42	1.27
Ancona C (2015) Female	Italy	Liver	F	1.55	0.438255	0.212911		1.02	2.35
Ranzi A (2011) Female	Italy	Liver	F	0.94	-0.0618754	0.795959		0.2	4.53
Ranzi A (2011) Male	Italy	Liver	M	0.26	-1.34707	1.07263		0.03	2.01
Romanelli AM (2019) Male	Italy	Liver	M	1.11	0.10436	0.238872		0.69	1.76
Romanelli AM (2019) Female	Italy	Liver	F	0.94	-0.0618754	0.272408		0.55	1.6
Ancona C (2015) Male	Italy	Lung	M	1.01	0.00995033	0.0806983		0.86	1.18
Ancona C (2015) Female	Italy	Lung	F	0.98	-0.0202027	0.156552		0.72	1.33
Ranzi A (2011) Female	Italy	Lung	F	0.81	-0.210721	0.559465		0.27	2.42
Ranzi A (2011) Male	Italy	Lung	M	0.96	-0.040822	0.23291		0.61	1.52
Romanelli AM (2019) Male	Italy	Lung	M	0.87	-0.139262	0.131073		0.67	1.12
Romanelli AM (2019) Female	Italy	Lung	F	1.34	0.29267	0.215733		0.88	2.05
Ranzi A (2011) Female	Italy	lymphohematopoiteic	F	1.23	0.207014	0.325676		0.65	2.33
Ranzi A (2011) Male	Italy	lymphohematopoiteic	M	0.7	-0.356675	0.309807		0.38	1.28
Ancona C (2015) Male	Italy	lymphohematopoiteic	M	0.92	-0.0833816	0.110238		0.74	1.14
Ancona C (2015) Female	Italy	lymphohematopoiteic	F	0.66	-0.415515	0.190616		0.45	0.95
Romanelli AM (2019) Male	Italy	lymphohematopoiteic	M	1.41	0.34359	0.216543		0.92	2.15
Romanelli AM (2019) Female	Italy	lymphohematopoiteic	F	1.21	0.19062	0.224422		0.78	1.88
Floret N (2003)	France	NHL	both	2.3	0.832909	0.254727		1.4	3.8
Pronk A (2013)	USA	NHL	both	1.1	0.0953102	0.160359		0.8	1.5
Ranzi A (2011) Female	Italy	NHL	F	1.06	0.0582689	0.514442		0.39	2.93
Ranzi A (2011) Male	Italy	NHL	M	0.23	-1.46968	0.489988		0.23	1.57
Romanelli AM (2019) Male	Italy	NHL	M	1.85	0.615186	0.379144		0.88	3.89
Romanelli AM (2019) Female	Italy	NHL	F	1.54	0.431782	0.360273		0.76	3.12
Bendetti M (2020)	Italy	Sarcoma	both	0.81	-0.210721	0.289338		0.46	1.43
P Comba (2003)	Italy	Sarcoma	both	31.4	3.44681	0.879665		5.6	176.1
Ranzi A (2011) Male	Italy	Sarcoma	M	0.84	-0.174353	1.14665		0.09	8.06
Zambon P (2007)	Italy	Sarcoma	both	3.3	1.19392	0.498746		1.24	8.76
Ancona C (2015) Male	Italy	Stomach	M	0.86	-0.150823	0.18741		0.59	1.23
Ancona C (2015) Female	Italy	Stomach	F	1.07	0.0676586	0.176823		0.76	1.52
Ranzi A (2011) Female	Italy	Stomach	F	1.09	0.0861777	0.409528		0.49	2.44
Ranzi A (2011) Male	Italy	Stomach	M	1.24	0.215111	0.337183		0.64	2.4
Romanelli AM (2019) Male	Italy	Stomach	M	0.77	-0.261365	0.246194		0.48	1.26
Romanelli AM (2019) Female	Italy	Stomach	F	1.3	0.262364	0.345797		0.66	2.56

## Sheet: metaanalysis3개미만
study	Country	cancertype	Gender	effect size	logef	se	p value	95%L	95%U
Ancona C (2015) Female	Italy	All cancer	F	0.97	-0.0304592	0.0132207		0.94	0.99
Ancona C (2015) Male	Italy	All cancer	M	0.99	-0.0100503	0.0154655		0.96	1.02
Ranzi A (2011) Female	Italy	All cancer	F	0.9	-0.105361	0.106906		0.73	1.11
Ranzi A (2011) Male	Italy	All cancer	M	0.87	-0.139262	0.0986666		0.72	1.06
Samer CF (2020)	Switzerland	All cancer	both	4.766	1.5615	1.0442		0.6157	36.8945
Ancona C (2015) Male	Italy	Bladder	M	1.04	0.0392207	0.0883358		0.87	1.23
Ancona C (2015) Female	Italy	Bladder	F	0.75	-0.287682	0.280258		0.43	1.29
Ranzi A (2011) Female	Italy	Bladder	F	2.3	0.832909	0.585289		0.73	7.24
Ranzi A (2011) Male	Italy	Bladder	M	0.78	-0.248461	0.304752		0.43	1.42
Ancona C (2015) Male	Italy	Brain	M	0.97	-0.0304592	0.280258		0.56	1.68
Ancona C (2015) Female	Italy	Brain	F	0.49	-0.71335	0.465446		0.2	1.24
Ranzi A (2011) Male	Italy	CNS	M	1.35	0.300105	0.704938		0.34	5.39
Romanelli AM (2019) Male	Italy	CNS	M	0.99	-0.0100503	0.277309		0.58	1.72
Romanelli AM (2019) Female	Italy	CNS	F	0.81	-0.210721	0.238701		0.51	1.3
Romanelli AM (2019) Male	Italy	Connective and other soft tissues	M	0.76	-0.274437	0.60455		0.23	2.46
Romanelli AM (2019) Female	Italy	Connective and other soft tissues	F	0.72	-0.328504	0.67798		0.19	2.71
Ancona C (2015) Male	Italy	Kidney	M	0.87	-0.139262	0.185188		0.6	1.24
Ancona C (2015) Female	Italy	Kidney	F	0.99	-0.0100503	0.259238		0.59	1.63
Ancona C (2015) Male	Italy	Larynx	M	1.13	0.122218	0.200832		0.76	1.67
Ancona C (2015) Female	Italy	Larynx	F	1.83	0.604316	0.263326		1.09	3.06
Ranzi A (2011) Female	Italy	Larynx	F	1.6	0.470004	1.21615		0.15	17.64
Ranzi A (2011) Male	Italy	Larynx	M	0.15	-1.89712	1.03139		0.02	1.14
Ranzi A (2011) Female	Italy	Leukemia	F	1.23	0.207014	0.673229		0.33	4.62
Ranzi A (2011) Male	Italy	Leukemia	M	1.01	0.00995033	0.526902		0.36	2.84
Romanelli AM (2019) Male	Italy	Leukemia	M	1.75	0.559616	0.363109		0.86	3.57
Romanelli AM (2019) Female	Italy	Leukemia	F	1.35	0.300105	0.406354		0.61	3
Ranzi A (2011) Female	Italy	Myeloma	F	0.95	-0.0512933	0.659553		0.26	3.45
Ranzi A (2011) Male	Italy	Myeloma	M	0.61	-0.494296	0.644918		0.17	2.13
Ancona C (2015) Male	Italy	Pancreas	M	1.35	0.300105	0.148821		1.01	1.81
Ancona C (2015) Female	Italy	Pancreas	F	1.11	0.10436	0.194647		0.76	1.63
Ranzi A (2011) Male	Italy	Prostate	M	1.27	0.239017	0.22617		0.82	1.99
